# Supplementary material for: Unveiling the microhabitat puzzle: how spatial heterogeneity shapes cave invertebrate biodiversity across scales
Source: Oecologia. 2026 Jun 29;208(7):89. doi: 10.1007/s00442-026-05928-z (PMC13314787; doi:10.1007/s00442-026-05928-z)
Supplement: Supplementary file 2 — Supplementary file2 [file 442_2026_5928_MOESM2_ESM.xlsx]

## Sheet: morphotypes
Class	Order	Suborder	Family	Subfamily	Genus	Species	Morphotype	Troglomorph	Abundance	Gruta do Varzeão																																	Ressurgêcia do Feital
										General	Sector 01				Sector 02				Sector 03				Sector 04				Sector 05				Sector 06				Sector 07				Sector 08				General	Sector 01				Sector 02
											Q1	Q2	Q3	sector	Q1	Q2	Q3	sector	Q1	Q2	Q3	sector	Q1	Q2	Q3	sector	Q1	Q2	Q3	sector	Q1	Q2	Q3	sector	Q1	Q2	Q3	sector	Q1	Q2	Q3	sector		Q1	Q2	Q3	sector	Q1	Q2
Collembola	Entomobryomorpha						Sp1		442	1	1		5	13																		2		1		1							1	1				1	2
Collembola	Entomobryomorpha						Sp4		244	1															2											2		6
Collembola	Entomobryomorpha						Sp5		93																																			8
Collembola	Entomobryomorpha						Sp6		39																																		1		5		15
Collembola	Entomobryomorpha						Sp7		46																																						2
Collembola	Entomobryomorpha						Sp9		39
Collembola	Entomobryomorpha						Sp10	yes	7
Collembola	Entomobryomorpha						Sp11		9
Collembola	Entomobryomorpha						Sp12	yes	2
Collembola	Entomobryomorpha						Sp13		2820
Collembola	Entomobryomorpha						Sp14		20
Collembola	Entomobryomorpha						Sp15		1
Collembola	Entomobryomorpha						Sp16		17
Collembola	Entomobryomorpha						Sp17			1
Collembola	Poduromorpha		Hypogastruridae		Acherontides		Sp1	yes	408560	1								521						3	74	1607
Collembola	Symphypleona						Sp1	yes	20
Collembola	Symphypleona						Sp3	yes	3
Collembola	Symphypleona						Sp4		1
Collembola	Symphypleona		Arrhopalitidae		Arrhopalites		Sp1	yes	1	1
Collembola	Symphypleona		Arrhopalitidae		Arrhopalites		Sp2	yes		1
Insecta	Archaeognatha						Sp1
Arachnida	Mesostigmata		Macrochelidae		Macrocheles		Sp1		68
Arachnida	Mesostigmata		Macrochelidae		Macrocheles		Sp2		54	1				1																						1
Arachnida	Mesostigmata		Macronyssidae				Sp1		15
Arachnida	Mesostigmata		Macronyssidae				Sp2		4
Arachnida	Mesostigmata		Macronyssidae		Chiasmanyssus		Sp2		2
Arachnida	Mesostigmata		Laelapidae		Stratiolaelaps		Sp1		1
Arachnida	Mesostigmata		Otopheidomenidae				Sp1
Arachnida	Mesostigmata		Veigaiidae				Sp1
Arachnida	Mesostigmata		Veigaiidae				Sp2		4
Arachnida	Mesostigmata		Podocinidae		Podocinum		Sp1
Arachnida	Mesostigmata		Podocinidae				Sp2
Arachnida	Mesostigmata						Sp1		1
Arachnida	Trombidiformes		Lambdostomatidae		Labdostoma		Sp1		3									1
Arachnida	Trombidiformes		Lambdostomatidae				Sp2		1
Arachnida	Trombidiformes		Erythraeidae		Erithacus		Sp1		128	1				7	4			1																											1		4
Arachnida	Trombidiformes		Erythracaridae				Sp1		2
Arachnida	Trombidiformes		Erythracaridae				Sp2		10
Arachnida	Trombidiformes		Erythracaridae				Sp3		12
Arachnida	Trombidiformes		Rhagidiidae				Sp1		23	1				1			1																					1
Arachnida	Trombidiformes		Rhagidiidae				Sp2		3
Arachnida	Trombidiformes		Tydeidae				Sp1
Arachnida	Trombidiformes		Ereynetidae				Sp1		1002
Arachnida	Sarcoptiformes		Acaridae				Sp1
Arachnida	Ixodida		Argasidae		Ornithodoros		Sp1		2								1
Arachnida	Ixodida		Argasidae		Ornithodoros		Sp2		5													1
Arachnida	Ixodida		Ixodidae		Amblyomma		Sp1		1																																		1
Arachnida	Sarcoptiformes	Oribatida	Phthiracaridae				Sp1
Arachnida	Opilioacarida		Opilioacaridae		Neocarus		Sp1
Arachnida	Opilioacarida		Opilioacaridae		Neocarus		Sp2		55
Arachnida	Acari						Sp7		1409	1															2															1		11
Arachnida	Acari						Sp10		17
Arachnida	Acari						Sp11		2	1
Arachnida	Acari						Sp12
Arachnida	Acari						Sp16		1
Arachnida	Acari						Sp17		50
Arachnida	Acari						Sp32		2
Arachnida	Acari						Sp24		19
Arachnida	Acari						Sp23		1
Insecta	Diptera		Phoridae				Sp1		3					1
Insecta	Diptera		Phoridae				Sp2		5	1				1
Insecta	Diptera		Phoridae				Sp3		2	1
Insecta	Diptera		Phoridae				Sp4		65																																		1				1	2
Insecta	Diptera		Phoridae				Sp5		3
Insecta	Diptera		Phoridae				Sp6
Insecta	Diptera		Phoridae				Sp7		1
Insecta	Diptera		Cecidomyiidae				Sp1		7	1								1																			2						1
Insecta	Diptera		Cecidomyiidae				Sp2		0	1
Insecta	Diptera		Cecidomyiidae				Sp3		3
Insecta	Diptera		Cecidomyiidae				Sp4		2
Insecta	Diptera		Cecidomyiidae				Sp5		1
Insecta	Diptera		Cecidomyiidae				Sp6		7
Insecta	Diptera		Muscidae				Sp1		5										1
Insecta	Diptera		Rangomaramidae				Sp5		3																	1												1
Insecta	Diptera		Culicidae				Sp1		22	1																1								1					1			1
Insecta	Diptera		Culicidae				Sp2		2	1
Insecta	Diptera		Tipulidae				Sp1		6	1
Insecta	Diptera		Chironomidae				Sp1		6
Insecta	Diptera		Chironomidae				Sp2		1
Insecta	Diptera		Sciaridae				Sp1		9
Insecta	Diptera		Sciaridae				Sp2
Insecta	Diptera		Drosophilidae				Sp1		970
Insecta	Diptera		Drosophilidae				Sp2		15
Insecta	Diptera		Drosophilidae				Sp3
Insecta	Diptera		Rhagionidae				Sp1
Insecta	Diptera		Milichiidae				Sp1		1
Insecta	Diptera		Ceratopogonidae				Sp1		1
Insecta	Diptera		Mycetophilidae				Sp1		7
Insecta	Diptera		Mycetophilidae				Sp2		33																	1										1	2
Insecta	Diptera		Dolichopodidae				Sp1
Insecta	Diptera		Dolichopodidae				Sp2			1
Insecta	Diptera		Tipulidae				Sp1
Insecta	Diptera		Psychodidade				Sp1		1	1
Insecta	Diptera		Psychodidade				Sp2		1
Insecta	Diptera		Psychodidade	Phlebotominae			Sp1
Insecta	Diptera		Psychodidade	Phlebotominae			Sp2		2
Insecta	Diptera		Psychodidade	Phlebotominae			Sp3		1
Insecta	Diptera		Psychodidade	Phlebotominae			Sp4		1
Insecta	Blattodea		Blattidae				Sp1		21	1				1
Insecta	Blattodea		Blattidae				Sp2		2
Insecta	Blattodea		Ectobiidae				Sp1		7		1
Insecta	Blattodea		Ectobiidae				Sp2			1
Insecta	Blattodea		Ectobiidae				Sp3
Insecta	Blattodea		Blaberidae		Parahormetica		Sp1
Insecta	Blattodea	Isoptera	Termitidae				Sp1		30
Arachnida	Araneae		Theridiidae				Sp1		88	1				1																							1	4					1	8
Arachnida	Araneae		Theridiidae				Sp2		3	1								1																				1
Arachnida	Araneae		Theridiidae				Sp3		12
Arachnida	Araneae		Theridiidae				Sp4		35
Arachnida	Araneae		Theridiidae				Sp5		2
Arachnida	Araneae		Theridiidae				Sp6		4
Arachnida	Araneae		Theridiidae				Sp7		2
Arachnida	Araneae		Theridiidae				Sp8		11
Arachnida	Araneae		Theridiosomatidae				Sp1		13	1								1																													1
Arachnida	Araneae		Theridiosomatidae				Sp2		21
Arachnida	Araneae		Theridiosomatidae				Sp3		21
Arachnida	Araneae		Theridiosomatidae				Sp4		7
Arachnida	Araneae		Theridiosomatidae				Sp5		23
Arachnida	Araneae		Theridiosomatidae				Sp6		2
Arachnida	Araneae		Theridiosomatidae				Sp7		36
Arachnida	Araneae		Theridiosomatidae				Sp8		6
Arachnida	Araneae		Theridiosomatidae				Sp9		3
Arachnida	Araneae		Theridiosomatidae				Sp10		1
Arachnida	Araneae		Mimetidae				Sp1		12	1																												1					1
Arachnida	Araneae		Symphytognathidae				Sp1		41	1
Arachnida	Araneae		Uloboridae				Sp1		11																																		1			1	5
Arachnida	Araneae		Uloboridae				Sp2		1
Arachnida	Araneae		Uloboridae				Sp3
Arachnida	Araneae		Uloboridae		Miagrammopes		Sp1
Arachnida	Araneae		Dictynidae				Sp1		24																																						17
Arachnida	Araneae		Dictynidae				Sp2		5
Arachnida	Araneae		Pholcidae				Sp1		13	1																																	1
Arachnida	Araneae		Pholcidade				Sp2			1
Arachnida	Araneae		Pholcidade				Sp3		3
Arachnida	Araneae		Pholcidae				Sp4		4
Arachnida	Araneae		Pholcidae				Sp5		3
Arachnida	Araneae		Theraphosidae				Sp1
Arachnida	Araneae		Ctenidae		Ctenus		Sp1		154	1	1			2																															1		1
Arachnida	Araneae		Ctenidae				Sp2		3
Arachnida	Araneae		Ctenidae				Sp3
Arachnida	Araneae		Ctenidae				Sp4		2
Arachnida	Araneae		Ctenidae				Sp5
Arachnida	Araneae		Ctenidae				Sp6		3	1
Arachnida	Araneae		Ctenidae		Enoploctenus		Sp7		1
Arachnida	Araneae		Prodidomidae				Sp1	yes	1
Arachnida	Araneae		Prodidomidae				Sp2	yes	1
Arachnida	Araneae		Hahniidae				Sp1	yes	1
Arachnida	Araneae		Thomisidae				Sp1
Arachnida	Araneae		Pisauridae				Sp1		23
Arachnida	Araneae		Araneidae				Sp1		5
Arachnida	Araneae		Araneidae				Sp2
Arachnida	Araneae		Theraphosidae				Sp1		2
Arachnida	Araneae						Sp69		1
Arachnida	Araneae		Scytodidae				Sp1		2
Arachnida	Araneae		Nemesiidae				Sp1
Arachnida	Araneae		Oonopidae				Sp1		1
Arachnida	Araneae		Orsolobidae				Sp1
Arachnida	Araneae						Sp45
Arachnida	Araneae		Amphinectidae				Sp1		6
Arachnida	Araneae		Nesticidae				Sp1
Arachnida	Araneae		Nesticidae				Sp2
Arachnida	Araneae		Linyphiidae				Sp1		1
Arachnida	Araneae						Sp64
Arachnida	Araneae						Sp66
Arachnida	Araneae						Sp68		4
Arachnida	Araneae						Sp71		1
Arachnida	Araneae		Sicariidae		Loxosceles		Sp1		6
Arachnida	Araneae		Sicariidae		Loxosceles		Sp2
Arachnida	Araneae		Sicariidae		Loxosceles		Sp3		5
Arachnida	Araneae		Sicariidae		Loxosceles		Sp4
Arachnida	Araneae		Actinopodidae				Sp1		1	1
Arachnida	Araneae		Idiopidae				Sp2		3																																		1				2
Arachnida	Araneae		Idiopidae				Sp3
Arachnida	Araneae		Idiopidae				Sp4		6
Arachnida	Scorpiones		Bothriuridae		Thertylus	aurautiunus	Sp1
Insecta	Coleoptera		Monotomidae				Sp1		1					1
Insecta	Coleoptera		Ptilodactylidae				Sp1		0	1
Insecta	Coleoptera		Scaphidiidae				Sp1		0	1
Insecta	Coleoptera		Carabidae				Sp1		0	1
Insecta	Coleoptera		Carabidae				Sp2		8
Insecta	Coleoptera		Carabidae				Sp3
Insecta	Coleoptera		Carabidae				Sp4		6
Insecta	Coleoptera		Curculionoidea				Sp1		1	1
Insecta	Coleoptera		Curculionoidea				Sp2		0	1
Insecta	Coleoptera		Curculionoidea				Sp3		2
Insecta	Coleoptera		Curculionoidea				Sp4		1
Insecta	Coleoptera		Staphylinidae	Scydmaeninae			Sp1		51	1			2	3			2	4																									1					1
Insecta	Coleoptera		Staphylinidae				Sp1		20	1
Insecta	Coleoptera		Staphylinidae	Osoriinae			Sp2
Insecta	Coleoptera		Staphylinidae				Sp3		2
Insecta	Coleoptera		Leiodidae		Dissochaetus		Sp1		7202	1								8																									1				81
Insecta	Coleoptera		Leiodidae		Dissochaetus		Sp2		6																																				2		3
Insecta	Coleoptera		Hydrophilidae				Sp1		1
Insecta	Coleoptera		Elateridae				Sp1		7
Insecta	Coleoptera		Elateridae				Sp2
Insecta	Coleoptera		Elateridae				Sp3		1
Insecta	Coleoptera		Cerambycidae				Sp1		1
Insecta	Coleoptera		Chrysomelidae	Cassidinae			Sp1
Insecta	Coleoptera		Anthribidae				Sp1
Insecta	Coleoptera		Tenebrionidae				Sp1		2
Insecta	Coleoptera		Dytiscidae				Sp1		1
Insecta	Coleoptera		Lampyridae				Sp2		1																													1
Arachnida	Opiliones		Gonyleptidae	Pachylinae	Daguerreia	inermis	Sp1		61	1				1								2					1			3		1		1								1
Arachnida	Opiliones		Gonyleptidae				Sp2		2	1																																	1	2
Arachnida	Opiliones		Gonyleptidae				Sp3		5	1
Arachnida	Opiliones		Cryptogeobiidae				Sp2	yes	3
Arachnida	Opiliones		Cryptogeobiidae				Sp1	yes	1
Arachnida	Opiliones		Gonyleptidae				Sp6		1
Arachnida	Opiliones		Gonyleptidae	Pachylinae			Sp7	yes
Arachnida	Opiliones		Gonyleptidae				Sp8		4	1
Arachnida	Opiliones		Gonyleptidae				Sp9	yes
Arachnida	Opiliones		Biantidae				Sp1		52	1								2				4	1										1	1										1
Arachnida	Opiliones		Acropsopilionidae				Sp1		5																																		1				1
Arachnida	Opiliones		Acropsopilionidae				Sp2		9
Arachnida	Opiliones		Sclerosomatidae				Sp1		1																																		1
Arachnida	Opiliones		Sclerosomatidae				Sp2
Arachnida	Opiliones		Zalmoxidae				Sp1
Arachnida	Opiliones		Cosmetidae				Sp1		8
Arachnida	Opiliones		Cranaidae				Sp1
Arachnida	Opiliones		Cranaidae				Sp2		2
Arachnida	Opiliones		Cranaidae				Sp3
Arachnida	Opiliones						Sp11		3
Clitellata	Oligochaeta						Sp1		58	1				1
Clitellata	Oligochaeta						Sp2		2
Clitellata	Oligochaeta						Sp3		0	1
Clitellata	Oligochaeta						Sp4		9	1
Clitellata	Oligochaeta						Sp5		9	1
Clitellata	Oligochaeta						Sp6		97	1
Clitellata	Oligochaeta						Sp7		17
Clitellata	Oligochaeta						Sp8		3
Clitellata	Oligochaeta						Sp10		7
Arachnida	Pseudoscorpiones		Chernetidae				Sp1		46							1				1				1		3																			2
Arachnida	Pseudoscorpiones		Chernetidae				Sp2		1
Arachnida	Pseudoscorpiones		Chtoniidae				Sp1	yes	1																						1
Arachnida	Pseudoscorpiones		Chtoniidae		Pseudochtonius		Sp1	yes
Malacostraca	Isopoda		Platyarthridae		Trichorhina		Sp1		16	1						1
Malacostraca	Isopoda		Platyarthridae		Trichorhina		Sp2	yes	74							1															1
Malacostraca	Isopoda		Bathytropidae		Neotroponiscus		Sp1		1	1																																		1
Malacostraca	Isopoda		Dubioniscidae		Novamundoniscus		Sp1		21
Malacostraca	Isopoda		Dubioniscidae		Novamundoniscus		Sp2		24
Malacostraca	Isopoda		Philosciidae		Benthana		Sp1		1
Malacostraca	Isopoda		Philosciidae				Sp1	yes
Malacostraca	Isopoda		Platyarthridae				Sp1	yes	25
Chilopoda	Scolopendromorpha		Cryptopidae		Cryptops		Sp1		1									1
Chilopoda	Scolopendromorpha						Sp1		6	1
Chilopoda	Lithobiomorpha		Cryptopidae				Sp2		1
Chilopoda	Lithobiomorpha		Henicopidae		Lamyctes		Sp1		16
Chilopoda	Lithobiomorpha		Lithobiidae				Sp2		11
Chilopoda	Lithobiomorpha						Sp4		4
Chilopoda	Geophilomorpha						Sp1		2
Insecta	Hemiptera		Reduviidae		Zelurus		Sp1		41	1								1																													1
Insecta	Hemiptera		Reduviidae		Zelurus		Sp2		2
Insecta	Hemiptera		Reduviidae		Zelurus		Sp3
Insecta	Hemiptera		Reduviidae		Zelurus	Travassosi	Sp1		0	1
Insecta	Hemiptera		Reduviidae	Emesinae			Sp1
Insecta	Hemiptera		Cixiidae	Cixiinae			Sp1		0	1
Insecta	Hemiptera		Cixiidae		Ferricixius	Urieli	Sp1
Insecta	Hemiptera	Fulgoromorpha					Sp1		12																																						1
Insecta	Hemiptera	Fulgoromorpha					Sp2		1
Insecta	Hemiptera						Sp7		1																																						1
Insecta	Hemiptera		Miridae				Sp1		3
Insecta	Hemiptera		Rhyparochromidae				Sp1		3
Insecta	Hemiptera		Rhyparochromidae				Sp2		1
Insecta	Hemiptera		Ceratocombidae				Sp1		1
Insecta	Hemiptera						Sp18		1
Insecta	Hemiptera	Gerromorpha					Sp1		1
Insecta	Hemiptera		Schizopteridae				Sp1		2
Insecta	Hemiptera		Cicadellidae		Portanus		Sp1		1	1
Insecta	Hymenoptera		Diapriidae				Sp1		11									1
Insecta	Hymenoptera		Vespidae				Sp1		3																																				1		1
Insecta	Hymenoptera		Braconidae		Alysiinae		Sp1		1
Insecta	Hymenoptera larva						Sp5		124
Insecta	Hymenoptera		Apidae				Sp1		1
Insecta	Hymenoptera		Formicidae				Sp1		55																																						1
Insecta	Hymenoptera		Formicidae				Sp2		2
Insecta	Hymenoptera		Formicidae				Sp3		12
Insecta	Hymenoptera		Formicidae		Odontomachus		Sp4		1
Insecta	Hymenoptera		Formicidae				Sp5		3
Insecta	Hymenoptera		Formicidae				Sp6		1
Insecta	Hymenoptera		Formicidae				Sp7		1
Insecta	Hymenoptera		Formicidae				Sp8			1
Insecta	Lepidoptera		Tineidae				Sp1		2	1																				1
Insecta	Lepidoptera		Tineidae				Sp2		1	1
Insecta	Lepidoptera		Tineidae				Sp3		135																																						34
Insecta	Lepidoptera		Tineidae				Sp4		0																																		1
Insecta	Lepidoptera		Tineidae				Sp5		6
Insecta	Lepidoptera		Tineidae				Sp6		3
Insecta	Lepidoptera		Noctuidae				Sp1		0	1
Insecta	Lepidoptera		Noctuidae				Sp2		5	1
Insecta	Lepidoptera		Noctuidae				Sp3
Insecta	Lepidoptera		Noctuidae				Sp4			1
Insecta	Lepidoptera		Erebidae		Latebraria		Sp1
Insecta	Lepidoptera		Geometridae		Pantherodes		Sp1
Gastropoda	Stylommatophora		Rhytididae		Happia		Sp1	yes	23	1																				2													1
Gastropoda							Sp2		3																																	1
Gastropoda							Sp3
Gastropoda							Sp4		1
Gastropoda							Sp6		1
Gastropoda	Stylommatophora						Sp1																																				1
Gastropoda	Stylommatophora		Megalobulimidae		Megalobulimus		Sp1																																				1
Insecta	Orthoptera		Phalangopsidae		Strinatia		Sp1		83	1																												2					1			1
Insecta	Orthoptera		Tettigoniidae	Phaneropterinae			Sp1
Insecta	Orthoptera		Gryllidae				Sp1		7
Insecta	Orthoptera		Phalangopsidae		Endecous		Sp1		3
Insecta	Orthoptera		Phalangopsidae		Endecous		Sp2
Insecta	Dermaptera		Diplatyidae				Sp1		5	1
Insecta	Dermaptera		Pygidicranidae				Sp1			1
Insecta	Dermaptera		Pygidicranidae				Sp2		1
Diplopoda	Spirostreptida		Pseudonannolenidae		Pseudonannolene		Sp1		155	1
Diplopoda	Spirostreptida		Pseudonannolenidae		Pseudonannolene		Sp2		5
Diplopoda	Polydesmida		Oniscodesmidae		Crypturodesmus		Sp1	yes	231	1												7	4	2	2	7													3	1	1	27
Diplopoda	Polydesmida		Paradoxosomatidae				Sp1		4
Diplopoda	Polydesmida		Paradoxosomatidae				Sp2		37
Diplopoda	Polydesmida		Chelodesmidae				Sp1		1	1
Diplopoda	Polydesmida		Chelodesmidae				Sp2		0	1
Diplopoda	Polydesmida		Chelodesmidae				Sp3																																				1
Diplopoda	Polydesmida		Chelodesmidae				Sp5		10	1
Diplopoda	Polydesmida		Chelodesmidae				Sp6		1
Diplopoda	Polydesmida		Pyrgodesmidae				Sp1	yes	20																																		1
Diplopoda	Polydesmida		Pyrgodesmidae				Sp2	yes	1
Diplopoda	Polydesmida		Cryptodesmidae				Sp1	yes	14
Diplopoda	Polydesmida		Pyrgodesmidae				Sp4		1
Diplopoda	Polydesmida		Pyrgodesmidae				Sp5
Diplopoda	Spirobolida		Rhinocricidae		Rhinocricus		Sp1		2
Diplopoda	Spirostreptida		Spirostreptidae				Sp1		3
Symphyla	Scutigerellida		Scutigerellidae				Sp1		26
Insecta	Psocoptera		Ptiloneuridae				Sp1		0	1
Insecta	Psocoptera		Ptiloneuridae				Sp2		212																																		1		11	1	17
Insecta	Psocoptera		Ptiloneuridae				Sp3		68
Insecta	Psocoptera		Ptiloneuridae				Sp4		1
Insecta	Psocoptera		Ptiloneuridae				Sp5		6
Insecta	Ephemeroptera		Baetidae				Sp1		3
Insecta	Ephemeroptera		Oligoneuriidae				Sp1
Arachnida	Palpigradi		Eukoenenia				Sp1	yes	1
Arachnida	Palpigradi		Eukoenenia				Sp2	yes	2
Arachnida	Palpigradi (Bom sucesso)		Eukoenenia				Sp3	yes	4
Arachnida	Palpigradi (Piedade)		Eukoenenia				Sp4
Arachnida	Palpigradi (Bromados)		Eukoenenia				Sp5	yes
Malacostraca	Decapoda		Aeglidae		Aegla		Sp1
Malacostraca	Decapoda		Aeglidae		Aegla		Sp2
Malacostraca	Decapoda		Aeglidae		Aegla		Sp3			1
Malacostraca	Decapoda		Aeglidae		Aegla	paulensis	Sp4
Insecta	Trichoptera		Philopotamidae				Sp1		1
Insecta	Trichoptera		Hydrobiosidae				Sp1			1
Clitellata	Arhynchobdellida						Sp1		1
Clitellata	Arhynchobdellida						Sp2
Clitellata	Arhynchobdellida						Sp3		1
Turbellaria	Tricladida						Sp1		2
Turbellaria	Tricladida						Sp2		3
Turbellaria	Tricladida						Sp3		4
Turbellaria	Tricladida						Sp4		23
Malacostraca	Amphipoda		Hyalellidae		Hyalella		Sp1		18
Turbellaria	Temnocephalida						Sp1			1
Clitellata	Polychaeta		Histriobdellidae		Stratiodrilus		Sp1
Insecta	Odonata		Coenagrionidae		Argia		Sp1
Insecta	Plecoptera		Perlidae				Sp1
Bivalvia							Sp1		1
[truncated: 282 more columns]

## Sheet: Sector data
Cave	Sector	S	Humidity	TEMP	Dist.entrance	GA	FC	RT	LFL	BR	ST	WB	CR	PHA	AL	ACT	BAS	AC	PT	SR	RR	BB	SB	GR	SND	SCM	HP	IS	SP	DS	SC	SS	Div.trof	Div.shelter	Div.general	Av.trof	Av.shelter	LAT	LONG	Dist.Mi
GAPS1	1	16	95	16	14.5	0	0	0.5	15	0	0	0	0	0	0	0	0	0	0	0	0	41	5	5	0	0	33.5	0	0	0	0	0	0.142506	1.02342	1.34255	15.5	66	7294581	670419	7.68
GCPS1	1	17	96.9	16.8	5	0	0	0	7	0	0	0	0	0	0	3	0	0	0	0	65	6	10	3	1	0	5	0	0	0	0	0	0.610864	0.972082	1.27145	10	91	7.29501e+06	670785	7.73
GPOS1	1	6	94.7	15.9	55	20	0	0	0	0.2	0	10.7	0	0	0	0	0	0	0	9.7	0	0	0	23.4	0	16.5	12	0	7.5	0	0	0	0.0555461	0.637937	1.88563	20.2	33.1	7296230	672123	8.46
GPOS2	2	9	97.6	16.9	50	2	0	0	0.5	0	0	0	0	0	0	0	0	0	0	0	0	0	0	17.5	8	0	14	0	58	0	0	0	0.500402	0.126931	1.20301	2.5	18	7296230	672123	8.46
GPOS3	3	3	99.1	17	115	0	0	0	2	0	0	0	0	0	0	0	0	0	0	0	0	1.5	7	26	61	2.5	0	0	0	0	0	0	0	0.848645	1.07137	2	36.5	7296230	672123	8.46
GPOS4	4	6	99	16.8	30	0	0	0	1	0	0	0	0	0	0	4.5	0	0	0	0	0	1	5	8	3.5	0.5	35	0	39.5	0	0	2	0.474139	1.06254	1.5399	5.5	17	7296230	672123	8.46
GCHS1	1	12	91.7	14.5	4.3	0	0	0	42	0	0	0	0	28	0	0	0	0	0	0	0	1	8	16	0	5	0	0	0	0	0	0	0.673012	0.951274	1.41189	70	67	7264965	647839	11.31
GCHS2	2	5	91.4	15.1	15.7	0	0	0	0	0	0	0	0	0	0	0	0	0	0	0	0	6	20	40	20	0	14	0	0	0	0	0	0	0.883285	1.45435	0	66	7264965	647839	11.31
GCH2S1	1	27	96.8	14	5.2	0	0	0	12	0	0	0	0	0	0	0	0	0	0	0	0	4	0	10	0	0	74	0	0	0	0	0	0	1.01233	0.836263	12	26	7264954	647825	11.31
GCH2S2	2	9	96.2	15	47.5	6	0	0	0	0	0	0.2	0	0	0	0.8	0	0	0	0	0	3	24	10	0	0	56	0	0	0	0	0	0.362211	0.838081	1.22252	6.8	37	7264954	647825	11.31
GCH2S3	3	12	94.9	14.6	13	1	0	0	6	0	0	0	0	0	0	0	0	0	0	0	0	0	0	10	2	1	80	0	0	0	0	0	0.410116	0.661563	0.747922	7	16	7264954	647825	11.31
GDVS1	1	11	94.3	15.6	18	1.5	0	0	0	0	0	0	0	0	0	21	0	0	0	0	0	0	0	4	0	0	73.5	0	0	0	0	0	0.24493	0	0.745782	22.5	4	7294572	670427	7.66
GDVS2	2	13	96.8	15	66	0	0	0	0	0	0	0	0	0	0	22	0	0	0	0	0	0	0	0	20	14	44	0	0	0	0	0	0	0	1.29148	22	0	7294572	670427	7.66
GBSS1	1	6	92.2	20.2	32	0	0	0	0	7.5	0	0	0	0	0	0	0	0	0	0	0	2	13	11.5	0	0	65	0	1	0	0	0	0	1.23432	1.11252	7.5	34	7255243	681136	6.76
GBSS2	2	16	95.8	20.2	44	4	0	0	0	1	0	0	0	0	0	0	0	0	0	0	0	0	2	10	7	10	59	0	7	0	0	0	0.500402	0.687092	1.39716	5	13	7255243	681136	6.76
GBSS3	3	13	96.4	21.2	74	2	0	0	2	0	0	0	0	0	0	0	0	0	0	0	0	29	18	15	0	0	30	0	4	0	0	0	0.693147	1.1638	1.59864	4	64	7255243	681136	6.76
GRFS1	1	10	97.1	16.4	8	1	0	0	7	0	0	1	36	5	0	0	0	0	2	0	0	0	0	3.5	1	0	43.5	0	0	0	0	0	0.950227	0.636514	1.39956	51	10.5	7294326	670403	7.8
GRFS2	2	10	97.1	16.5	33	1	0	0	0	0	0	1	0	0	0	17.5	0	0	0	0	0	28	1	0	8.5	1	33	0	9	0	0	0	0.210283	0.149995	1.63776	18.5	29	7294326	670403	7.8
GRFS3	3	17	98.4	16.7	51	17	0	0	0	0	0	0	0	0	0	6	0	0	0	0	72	0	0	0	0	0.5	4	0	0.5	0	0	0	0.573964	0	0.888298	23	72	7294326	670403	7.8
GRFS4	4	14	97.5	17.5	83	0.5	1	0	0	0	0	6.5	0	0	0	0	0	0	0	0	51	0	0	5	5	0	30	0	1	0	0	0	0.636514	0.300882	1.30043	1.5	56	7294326	670403	7.8
GPSS1	1	10	95.4	17.2	20	2	0	0	0.5	0	0	0	0	0	0	0	0	0	0	0	0	1	9.5	17	3	0	67	0	0	0	0	0	0.500402	0.860586	1.04915	2.5	28	7.26314e+06	646809	11.96
GPSS2	2	3	98.4	17.8	93	16	0	0	0	0	0	0	0	0	0	0	0	0	0	0	0	0	0	7.5	0	0	72	0	4.5	0	0	0	0	0	0.863555	16	7.5	7.26314e+06	646809	11.96
GPSS3	3	7	98.2	18.7	126	12	0	0	0	0	0	2	0	0	0	0	0	0	0	0	0	0	0	5	0	0	71	0	2	8	0	0	0	0	1.00593	12	5	7.26314e+06	646809	11.96
GPSS4	4	8	98.8	16.4	42	3	0	0	0	0	0	0	0	0	0	0	0	0	0	0	0	3	22	50	22	0	0	0	0	0	0	0	0	0.758822	1.22318	3	75	7.26314e+06	646809	11.96
GPSS5	5	11	99.2	17	45	2.5	0	0	0	0	0	7.5	0	0	0	0	0	0	0	0	0	0	0	9.5	0	0	0	0	0.5	80	0	0	0	0	0.715117	2.5	9.5	7.26314e+06	646809	11.96
GPSS6	6	12	96.2	18.8	15	1.5	0	0	18	0	0	0	0	0	0	0	0	0	0	0	0	7.5	0	0	0	73	0	0	0	0	0	0	0.271189	0.605797	0.795668	19.5	26	7296306	672130	11.96
GPO2S1	1	11	97.4	15	20	1.5	0	0	0	0	0	0	0	0	0	7	0	0	0	0	0	10	10	12	8	4.5	41	0	6	0	0	0	0.465999	1.09478	1.84006	8.5	32	7.30007e+06	674618	8.5
GPNAS1	1	12	95	13.8	43	3	0	0	1.5	0	0	0.5	0	0	0	0	0	0	0	0	0	0	0	25.5	34	16	0	0	19.5	0	0	0	0.636514	0.214559	1.52192	4.5	27	7.30007e+06	674618	2.32
GPNAS2	2	11	97.7	13.7	34	0	0	0	6	0	1	0	0	0	0	0	0	0	0	0	0	0	6	8	4	65	5	0	5	0	0	0	0.410116	1.22849	1.29406	7	21	7.30007e+06	674618	2.32
GPNAS3	3	27	96.7	14.1	62	0	0	0	0.5	0	0	0	0	0	0	0	0	0	0	0	0	0	4	12	2	1	75.5	5	0	0	0	0	0	0.681089	0.89594	0.5	16	7.30007e+06	674618	2.32
GPNAS4	4	39	97.1	14.7	89	0	0	0	4	0	0	0	0	0	0	0	0	0	0	0	0	0	0	0	13	83	0	0	0	0	0	0	0	0	0.548637	4	4	7.30007e+06	674618	2.32
GPNAS5	5	12	97.4	14.5	106	0	0	0	7	0	0	2	0	0	0	0	0	0	0	0	0	0	0	0	0	88	0	0	3	0	0	0	0	0	0.482079	7	7	7.30007e+06	674618	2.32
GVS1	1	25	98.3	15.3	28	0	0	0	2	0	0	0	0	0	0	0	0	0	0	0	0	33	5	1	54	0	0	5	0	0	0	0	0	0.669225	1.12246	2	41	7275042	651909	8.21
GVS2	2	8	99.1	15.8	78	0	0	0	0	0	0	0	0	0	0	0	0	0	0	0	0	0	4	19.5	0	10	0	0	0.5	66	0	0	0	0.456223	0.978523	0	23.5	7275042	651909	8.21
GVS3	3	12	99.1	17.5	118	14	0	0	0	0	0	0	0	0	0	0	0	0	0	0	0	0	0	8.5	1	0	0	0	6.5	70	0	0	0	0	0.958183	14	8.5	7275042	651909	8.21
GVS4	4	19	98.9	18.5	136	5.5	0	0	0	0	0	0	0	0	0	0	0	0	0	0	0	0	0	7.5	0	0	83	0	4	0	0	0	0	0	0.637202	5.5	7.5	7275042	651909	8.21
GVS5	5	13	98.8	16.6	85	2	0	0	0	0	0	8	0	0	0	40	0	0	0	0	0	0	0	0	0	0	40	0	0	0	10	0	0.191444	0	1.24359	42	10	7275042	651909	8.21
GVS6	6	8	99	16.4	164	4.5	0	0	0	0	0	0	0	0	0	0	0	0	0	0	0	0	0	8	3.5	0	0	0	4	80	0	0	0	0	0.766212	4.5	8	7275042	651909	8.21
GVS7	7	33	95.4	16.1	23	0	0	0	3	0	0	0	0	0	0	13.5	0	0	0	0	0	15.5	0	3	0	65	0	0	0	0	0	0	0.474139	0.785509	1.04971	16.5	21.5	7275042	651909	8.21
GVS8	8	28	96.8	18	214	1.3	0	1.2	0	0	0	0	0	0	0	0	0	0	0	0	0	3.5	2.5	0	0	0	88	0	0	0	3.5	0	0.692347	1.08707	0.548915	2.5	9.5	7275042	651909	8.21
GBRS1	1	18	83.9	17.5	10	0	0	0	10.5	1	0	0	3	0	0	0	0	0	0	0	0	0	4	8.5	0.5	0.5	72	0	0	0	0	0	0.74413	1.16034	1.01569	14.5	24	7225641	663298	3.2
GBRS2	2	10	81.9	17.7	94	3	0	0	0	0	0	1.6	0	0	0	6.5	0	0	0	0	0	0	0	0	0	2.9	80	0	4	2	0	0	0.623655	0	0.837212	9.5	0	7225641	663298	3.2
GBRS3	3	1	82.3	18.6	161	5.5	0	0	0	0	0	1	0	0	0	0	0	0	0	0	0	0	0	1.5	7	4	81	0	0	0	0	0	0	0	0.754158	5.5	1.5	7225641	663298	3.2
GBRS4	4	16	83	18	20	6.5	0	0	0	0	0	0	0	0	0	3	0	0	0	0	0	24	0	0	7	59	0	0	0.5	0	0	0	0.623655	0	1.14932	9.5	24	7225641	663298	3.2
GPIS1	1	19	86.2	17.9	50	10.5	0	0	0.5	0.5	0	0	0	0	0	0	0	0	0	0	0	1	0	4.5	4	0	64	0	15	0	0	0	0.355713	0.937156	1.17418	11.5	6.5	7233100	664985	7.25
GPIS2	2	4	83.8	17.8	64	2.2	0	0	0	0	0	0	0	0	0	0	0	0	0	0	0	0	1	27.8	0	0	2	0	10	56	0	0	0	0.150792	1.12035	2.2	28.8	7233100	664985	7.25
GPIS3	3	4	83.4	17.5	27	0	0	0	10	0	0	0	0	0	0	0	0	0	0	0	0	3	0.5	5	0	4.5	77	0	0	0	0	0	0	1.07873	0.852533	10	18.5	7233100	664985	7.25
GTS1	1	35	86.1	17.6	4.92	0	0	0	10	0	0	0	0	0	0	0	0	0	0	0	0	0	1.5	8.5	0	0	80	0	0	0	0	0	0	0.904502	0.681303	10	20	7215482	671322	1.92
GTS2	2	10	83.5	16.8	27	0	0	0	0	0	0	0	0	0	0	0	0	0	0	0	80	0	0	10	5	5	0	0	0	0	0	0	0	0.348832	0.708347	0	90	7215482	671322	1.92
GTS3	3	6	83.3	17.2	44	0	0	0	0	0	0	0	0	0	0	60	0	0	0	0	0	0	0	0	0	0	0	0	0	40	0	0	0	0	0.673012	60	0	7215482	671322	1.92
GJS1	1	9	86.6	17.6	28	0	0	0	26	0	0	0	0	0	0	0	0	0	0	0	6	12	0	0	0	3	53	0	0	0	0	0	0	0.936918	1.21516	26	44	7229413	692528	2.48
GJS2	2	5	86.6	17.6	68	0	0	0	0	0	0	3	0	0	0	2.5	4	0	0	0	0	0	12	5	0	6	24	0	43.5	0	0	0	0.666278	0.605797	1.6038	6.5	17	7229413	692528	2.48
GJS3	3	44	90.1	17.3	209	4	0	0	0	0	0	5	0	0	0	0	0	0	0	0	0	0	0	0	0	0	32	0	59	0	0	0	0	0	0.954464	4	0	7229413	692528	2.48
GJS4	4	26	90.2	18.2	190	0	8	0	0	0	0	0	0	0	0	0	0	0	0	0	0	0	0	16	8	8	60	0	0	0	0	0	0	0	1.20588	8	16	7229413	692528	2.48
GFS1	1	15	90.4	18.3	37	2.5	0	0	0	0	0	0	0	0	0	0	0	0	0	0	0	0	0	0	8	10	0	0	79.5	0	0	0	0	0	0.706922	2.5	0	7229326	692470	2.5
GPNES1	1	8	83.5	20.6	16	6	0	0	0	0	0	62	0	0	0	0	0	0	0	0	0	23.5	0	0	1.5	0	7	0	0	0	0	0	0	0	1.05465	6	23.5	7.23357e+06	637642	25.12
GPNES2	2	18	83.3	20.8	35	4	0	0	0	0	0	20	0	0	0	0	0	0	0	0	0	0	0	3.5	36.5	36	0	0	0	0	0	0	0	0	1.30364	4	3.5	7.23357e+06	637642	25.12
GPNES3	3	54	83.1	20.9	83	1	0	0	0	0	0	37	0	0	0	0	0	0	0	0	0	8	0	0	54	0	0	0	0	0	0	0	0	0	0.948724	1	8	7.23357e+06	637642	25.12
GPNES4	4	16	83.1	20.9	118	1.5	0	0	0	0	0	0	0	0	0	0	0	0	0	0	0	24	4	19.5	0	51	0	0	0	0	0	0	0	0.918802	1.19644	1.5	47.5	7.23357e+06	637642	25.12
GPNES5	5	19	83.8	20.8	208	1	0	0	0	0	0	0	0	0	0	0	0	0	0	0	0	0	1	2	0	96	0	0	0	0	0	0	0	0.636514	0.209533	1	3	7.23357e+06	637642	25.12
GIS1	1	16	90	17.6	12	3	0	0	2	0	0	0	0	0	0	0.5	0	0	0	0	0	0	0	0	0	38.5	52	4	0	0	0	0	0.916465	0	1.04621	5.5	2	7208651	667277	0.77
GIS2	2	27	86.4	17.7	39	9	0	0	0	0	0	0	0	0	0	6	0	0	0	0	37	0	0	0	0	43	0	5	0	0	0	0	0.673012	0	1.26609	15	37	7208651	667277	0.77
GIS3	3	5	86	17.6	93	0.5	0	0	0	0	0	2	0	0	0	0	0	0	0	0	59.5	0	0	0	0	38	0	0	0	0	0	0	0	0	0.781334	0.5	59.5	7208651	667277	0.77
GIS4	4	6	85.9	17.6	69	7	0	0	0	0	0	0	0	0	0	0	0	0	0	0	40	0	0	8	0	0	38	0	7	0	0	0	0	0.450561	1.30855	7	48	7208651	667277	0.77
GERS1	1	10	88	18.2	7	0	0	0	11.5	0	0	0	8	7	10.5	0	0	0	0	0	0	11	0	0	2	50	0	0	0	0	0	0	1.36677	0.6929	1.54119	37	22.5	7203682	660082	0.11
GERS2	2	6	85.4	17.2	18	0	0	0	4.2	0	2	0	0	0.5	2	0	0	0	0	0	4	3	0	2.3	2	1	76	3	0	0	0	0	1.19167	1.56856	1.07489	8.7	15.5	7203682	660082	0.11
GMS1	1	44	87.2	14.4	8	0	0	0	10	0	0	0	15.5	1.5	0	0	0	0	0	0	0	3	6	11	0	0	53	0	0	0	0	0	0.847057	1.28623	1.43551	27	30	7273761	647782	4.5
GMS2	2	15	84.7	14.5	30	2	0	0	0	0	0	0	0	0	0	0	0	0	0	0	0	0	0	4	0	0	48.5	0.5	45	0	0	0	0	0	0.943765	2	4	7273761	647782	4.5
GMS3	3	5	84.7	15.4	75	3	0	0	0	0	0	0	0	0	0	0	0	0	0	0	0	0	0	0	80	0	0	7	10	0	0	0	0	0	0.700118	3	0	7273761	647782	4.5
GMS4	4	4	84.3	16.1	97	4.5	0	0	0	0	0	0	0	0	0	0	0	0	0	0	0	0	0	0	0	80.5	1	2	12	0	0	0	0	0	0.692888	4.5	0	7273761	647782	4.5
GLS1	1	9	86.3	16.6	132	1	0	0	0	0	0	3	0	0	0	0	0	0	0	0	43	0	0	0	0	9	0	0	44	0	0	0	0	0	1.0921	1	43	7215358	672566	1.35
GLS2	2	15	87.2	16.5	84	0	0	0	1	0	0	0	0	0	0	0.5	0	0	0	0	0	0	0	0	0	27.5	65	0	6	0	0	0	0.636514	0	0.876377	1.5	1	7215358	672566	1.35
GLS3	3	4	86.4	15.9	139	0	0	0	0	0	0	5	0	0	0	7	0	0	0	0	0	0	0	5	0	0	83	0	0	0	0	0	0	0	0.640375	7	5	7215358	672566	1.35
GLS4	4	10	87	15.5	240	0	0	0	0	0	0	0	0	0	0	0	0	0	0	0	0	15	0	18	11	18	14	0	24	0	0	0	0	0.689009	1.76246	0	33	7215358	672566	1.35
GBAS1	1	26	88.7	15.2	48	0	0	0	0	0	0	0	0	0	0	0	35	0.5	0	0	0	0	16	5.5	0	0	43	0	0	0	0	0	0.0740226	0.568633	1.20957	35.5	21.5	7.20813e+06	680520	0.51
GBAS2	2	21	88.1	15.1	76	0	0	0	2	0	0	0	0	0	0	3	0	0	0	0	0	0	0	60	30	3	0	2	0	0	0	0	0.673012	0.142506	1.03456	5	62	7.20813e+06	680520	0.51
GBAS3	3	20	86.6	15	116	0	0	0	1.5	0	0	0	0	0	0	5	0	0.5	0	0	0	0	0	12	1	0	80	0	0	0	0	0	0.758937	0.348832	0.718272	7	13.5	7.20813e+06	680520	0.51
GBAS4	4	20	87	15.4	72	0	0	0	1.5	0	0	0	0	0	0	0	0	0	0	0	0	30	10	20	8.5	0	30	0	0	0	0	0	0	1.1014	1.54706	1.5	60	7.20813e+06	680520	0.51
GBAS5	5	3	85.7	17.4	48	0	0	0	0	0	0	0	0	0	0	0	0	0	0	0	0	0	0	38	0	0	0	2	60	0	0	0	0	0	0.752418	0	38	7.20813e+06	680520	0.51
GBAS6	6	3	86.2	18.2	98	2.5	0	0	0	0	0	0	0	0	0	0	0	0	0	0	0	0	0	9.5	0	0	88	0	0	0	0	0	0	0	0.428334	2.5	9.5	7.20813e+06	680520	0.51

## Sheet: Quadrants data
Cave	Sector	S	Quadrants	Dist.entrance	GA	RT	LFL	BR	ST	WB	CR	AL	ACT	BAS	SR	RR	BB	SB	GR	SND	SCM	SP	HP	IS	SC	DS	Div.trof	Div.shelter	Div.general	Av.trof	Av.shelter	Dist.Mi
GAP	1	10	1	14.5	0	0	6.65	0.91	0	0	0	0	0	0	0	31.53	0	0	7.29	53.62	0	0	0	0	0	0	0.367662	0.908815	1.11203	7.56	46.38	7.68
GAP	1	7	2	19.5	0	0	3.6	0.7	0	0	0	0	0	0	8.4	0	0	0	87.3	0	0	0	0	0	0	0	0.444269	0.481039	0.481039	4.3	100	7.68
GAP	1	5	3	24.5	0	0	0	1.86	0	0	0	0	0	0	49.66	0	0	0	48.48	0	0	0	0	0	0	0	0	0.772723	0.772723	1.86	100	7.68
GCP	2	5	1	5	0	0	0	0	0	0	0	0	0	0	56.35	0	0	5.79	9.74	0	2.22	0	25.8	0	0	0	0	0.66456	1.14923	0	71.88	7.73
GCP	2	3	2	10	0	0	4.32	0	0	0	0	0	0	0	24	12	52.37	0	7.31	0	0	0	0	0	0	0	0	1.26264	1.26264	4.32	100	7.73
GCP	2	7	3	15	0	0	20.16	0	0	0	0	0	0	0	38.91	0	0	0	0	0	0	0	40.93	0	0	0	0	0.641887	1.05577	20.16	59.07	7.73
GPO	3	5	1	55	39	0	0	0	0	0	0	0	0	0	0	32	0	0	6.02	0	0	0	23.18	0	0	0	0	0.436903	1.2394	39	38.02	8.46
GPO	3	4	2	60	43.42	0	0	0	0	0	0	0	0	0	14.88	0	0	0	0	0	0	0	41.7	0	0	0	0	0	1.01045	43.42	14.88	8.46
GPO	3	4	3	65	0	0	0	0	0	0	0	0	0	0	0	0	0	0	100	0	0	0	0	0	0	0	0	0	0	0	100	8.46
GPO	4	3	1	50	0	0	0.48	0	0	0	0	0	0	0	0	7.71	23.8	0	0	0	0	10.15	58.32	0	0	0	0	0.625973	1.11103	0.48	31.99	8.46
GPO	4	3	2	55	16.28	0	0	0	0	0	0	0	0	0	0	72.56	0	0	0	0	0	0	11.16	0	0	0	0	0	0.772981	16.28	72.56	8.46
GPO	4	5	3	60	0	0	0	0	0	0	0	0	0	0	0	6.96	26.31	0	0	0	0	33.51	33.51	0	0	0	0	0.512891	1.26875	0	33.27	8.46
GPO	5	2	1	115	0	0	0	5.88	0	0	0	0	0	0	0	0	0	0	77.12	17.4	0	0	0	0	0	0	0	0.255815	0.672572	5.88	83	8.46
GPO	5	1	2	120	0	0	0	0	0	0	0	0	0	0	0	0	0	0	100	0	0	0	0	0	0	0	0	0	0	0	100	8.46
GPO	5	3	3	125	0	0	0	0	0	0	0	0	0	0	0	0	0	0	0	30	0	0	70	0	0	0	0	0	0.610864	0	0	8.46
GPO	6	2	1	30	0	0	0	0	0	0	0	0	0	0	20.33	0	26.76	0	0	0	0	0	53.14	0	0	0	0	0.683795	1.01258	0	47.09	8.46
GPO	6	2	2	35	0	0	0	0	0	0	0	0	0	0	0	11.76	2.02	0	70.49	0	0	0	15.6	0	0	0	0	0.513612	0.866704	0	84.27	8.46
GPO	6	1	3	40	0	0	0	0	0	1.29	0	0	0	0	0	23.25	2.67	0	73.13	0	0	0	0	0	0	0	0	0.6616	0.721843	0	99.05	8.46
GCH	7	5	1	4.3	0	0	0	0	0	0	0	0	0	0	0	0	44	55.7	0	0	0	0	0	0	0	0	0	0.686246	0.686246	0	99.7	11.31
GCH	7	6	2	9.3	0	0	13.56	0	0	0	0	0	0	0	0	0	56.78	4.45	0	0	25.41	0	0	0	0	0	0	0.686647	1.07877	0	61.23	11.31
GCH	7	14	3	14.3	0	0	100	0	0	0	0	0	0	0	0	0	0	0	0	0	0	0	0	0	0	0	0	0	0	100	100	11.31
GCH	8	3	1	15.7	0	0	0	0	0	0	0	0	0	0	27.7	0	0	17.21	45	0	9.89	0	0	0	0	0	0	1.02562	1.24708	0	89.91	11.31
GCH	8	5	2	20.7	0	0	0	0	0	0	0	0	0	0	5	0	43.84	51.18	0	0	0	0	0	0	0	0	0	0.854145	0.854145	0	100	11.31
GCH	8	5	3	25.7	0	0	0	0	0	0	0	0	0	0	0	0	33.28	67.19	0	0	0	0	0	0	0	0	0	0.635056	0.635056	0	100	11.31
GCH2	9	12	1	5.2	0	0	5.46	0	0	0	0	0	0	0	0	0	0	0	0	0	95	0	0	0	0	0	0	0	0.21113	5.46	5.46	11.31
GCH2	9	6	3	15.2	0	0	0	0	0	0	0	0	0	0	0	0	0	3.28	0	0	94	0	0	2.65	0	0	0	0	0.265949	0	3.28	11.31
GCH2	10	2	1	47.5	5.23	0	0	0	0	4.05	0	0	0	0	1.26	28.46	0	0	0	0	0	0	61	0	0	0	0	0.175484	0.998468	9.28	33.77	11.31
GCH2	10	3	2	52.5	0	0	0	0	0	4.6	0	0	0	0	0	0	0	0	0	0	0	0	95.4	0	0	0	0	0	0.186565	0	0	11.31
GCH2	10	3	3	57.5	0	0	0	0	0	0	0	0	0	0	30.7	23.23	0	0	0	0	46	0	0	0	0	0	0	0.683523	1.05888	0	53.93	11.31
GCH2	11	1	1	13	0.75	0	3.25	0	0	0	0	0	0	0	0	0	0	0	0	0	0	0	96	0	0	0	0.482578	0	0.187247	4	3.25	11.31
GCH2	12	4	3	23	0	0	0	5.8	0	0	0	0	0	0	0	0	0	0	0	0	0	0	94.2	0	0	0	0	0	0.221429	5.8	5.8	11.31
GDV	13	2	1	18	32	0	0	0	0	0	0	0	0	0	0	0	0	0	0	0	0	0	68	0	0	0	0	0	0.626869	32	0	7.66
GDV	13	4	2	23	0	0	0	0	0	15.82	0	0	0	0	0	0	0	0	12.11	72	0	0	0	0	0	0	0	0	0.783735	0	12.11	7.66
GDV	13	2	3	28	0.4	0	0	0	0	0	0	0	0	0	0	0	0	0	0	88	0	12	0	0	0	0	0	0	0.391453	0.4	0	7.66
GDV	14	3	1	66	0	0	0	0	0	0	0	0	0	0	35.24	0	0	0	0	0	58.33	6.74	0	0	0	0	0	0	0.86419	0	35.24	7.66
GDV	14	2	3	76	0	0	0	0	0	0	0	0	7.4	0	0	0	0	58.35	0	34.12	0	0	0	0	0	0	0	0	0.873735	7.4	58.35	7.66
GBS	15	5	1	32	0	0	0	0	0	0	0	0	0	0	46.32	0	9.4	15.76	0	0	0	0	28.34	0	0	0	0	0.881278	1.22768	0	71.48	6.76
GBS	15	4	2	37	0	0	0	5.5	0	0	0	0	0	0	0	0	15.76	27.5	0	0	45.18	0	5.73	0	0	0	0	0.934202	1.32964	5.5	48.76	6.76
GBS	15	1	3	42	0	0	0	63.33	0	0	0	0	0	0	0	0	0	12.61	24	0	0	0	0	0	0	0	0	0.892855	0.892855	63.33	100	6.76
GBS	16	4	1	44	0	0	0	0	0	0	0	0	0	0	0	0	15.6	39.9	0	0	0	0	44.64	0.12	0	0	0	0.593971	1.02448	0	55.5	6.76
GBS	16	4	2	49	0	0	0	0	0	0	0	0	0	0	0	0	0	7.27	93.2	0	0	0	0	0	0	0	0	0.259701	0.259701	0	100	6.76
GBS	16	4	3	54	26.2	0	0	5	0	12	0	0	0	0	0	0	0	0	0	0	57	0	0	0	0	0	0.440095	0	1.0754	31.2	5	6.76
GBS	17	1	1	74	11.24	0	0	0	0	0	0	0	0	0	0	0	0	0	0	0	0	0	88.76	0	0	0	0	0	0.351504	11.24	0	6.76
GBS	17	3	2	79	0	0	0	0	0	0	0	0	0	0	18.85	0	5.21	0	0	0	0	0	76.22	0	0	0	0	0.522496	0.676359	0	24.06	6.76
GBS	17	2	3	84	0	0	0	0	0	0	0	0	0	0	0	28.28	0	0	0	0	0	0	71.47	0	0	0	0	0	0.596237	0	28.28	6.76
GPNA	18	1	1	43	0	0	0	0	0	24.45	0	0	0	0	0	54.17	0	0	21.48	0	0	0	0	0	0	0	0	0.596635	1.00684	0	75.65	2.32
GPNA	18	5	2	48	0	0	0	0	0	0	0	0	0	0	0	0	0	66.36	33.75	0	0	0	0	0	0	0	0	0.639113	0.639113	0	100	2.32
GPNA	18	7	3	53	35.27	0	0	1.94	0	0	0	0	0	0	0	0	0	0	62.8	0	0	0	0	0	0	0	0.204759	0.134624	0.736228	37.21	64.74	2.32
GPNA	19	7	2	39	0	0	0	3.73	0	0	0	0	0	0	0	0	10.43	31.66	0	0	27.38	0	27.02	0	0	0	0	0.796517	1.42987	3.73	42.09	2.32
GPNA	19	1	3	44	0	0	3.41	0	0	0	0	0	0	0	0	0	0	2.59	0	0	0	0	94	0	0	0	0	0.683779	0.267994	3.41	6	2.32
GPNA	20	1	1	62	0	0	0	0	0	0	0	0	0	0	0	0	0	0	48.96	0	10.58	40.51	0	0	0	0	0	0	0.953385	0	48.96	2.32
GPNA	20	1	2	67	0	0	0	0	0	0	0	0	0	0	0	0	33.27	0	0	0	0	0	66.55	0	0	0	0	0	0.636491	0	33.27	2.32
GPNA	21	1	1	89	0	0	0	0	0	0.82	0	0	0	0	0	0	0	0	0	0	0	0	99.2	0	0	0	0	0	0.0475481	0	0	2.32
GPNA	21	3	2	94	0	0	0	0	0	0	0	0	0	0	0	0	0	0	0	0	0	0	100	0	0	0	0	0	0	0	0	2.32
GPNA	21	1	3	99	0	0	0	0	0	0	0	0	0	0	0	0	0	0	0	0	0	0	100	0	0	0	0	0	0	0	0	2.32
GPNA	22	2	1	106	0	0	0	0	0	13.72	0	0	0	0	0	0	0	0	0	0	86.27	0	0	0	0	0	0	0	0.399873	0	0	2.32
GPNA	22	1	3	116	0	0	0	0	0	0	0	0	0	0	0	0	0	0	0	0	0	0	100	0	0	0	0	0	0	0	0	2.32
GPS	23	1	1	20	0	0	0	0	0	0	0	0	0	0	0	3.17	41.16	10.54	23.32	0	0	0	21.4	0	0	0	0	1.0987	1.38296	0	78.19	11.96
GPS	23	2	2	25	0.27	0	0	4.05	0	0	0	0	0	0	2.08	0	0	7.4	0	0	86.23	0	0	0	0	0	0.233792	0.978961	0.546945	4.32	13.53	11.96
GPS	23	5	3	30	0	0	9.4	0	0	0.19	0	0	0	0	0	0	0	2.25	0	0	88	0	0	0	0	0	0	0.490734	0.431119	9.4	11.65	11.96
GPS	24	6	1	93	75.07	0	0	0	0	0	0	0	0	0	0	0	0	0	0	0	24.72	0	0	0	0	0	0	0	0.559817	75.07	0	11.96
GPS	24	2	2	98	35	0	0	0	0	0.85	0	0	0	0	0	0	0	0	12	0	0	0	52.29	0	0	0	0	0	1.00142	35	12	11.96
GPS	24	2	3	103	23.83	0	0	0	0	0	0	0	0	0	0	0	0	0	0	0	0	0	76	0	0	0	0	0	0.549584	23.83	0	11.96
GPS	25	2	1	126	59.53	0	0	0	0	0	0	0	0	0	0	15.87	0	0	0	0	24.6	0	0	0	0	0	0	0	0.945898	59.53	15.87	11.96
GPS	25	3	2	131	30.72	0	0	0	0	0	0	0	0	0	0	0	0	1.04	0	0	68.09	0	0	0	0	0	0	0	0.671266	30.72	1.04	11.96
GPS	25	4	3	136	20.11	0	0	0	0	0	0	0	0	0	0	0	0	0	0	0	36.58	20.95	22.08	0	0	0	0	0	1.35239	20.11	0	11.96
GPS	26	2	1	42	20.29	0	0	0.93	0	0	0	0	0	0	0	0	0	69.92	0	0	0	0	8.97	0	0	0	0.17992	0.0699179	0.833799	21.22	70.85	11.96
GPS	26	4	2	47	0	0	0	0	0	0	0	0	0	0	0	0	0	100	0	0	0	0	0	0	0	0	0	0	0	0	100	11.96
GPS	26	2	3	52	0	0	0	0	0	0	0	0	0	0	0	0	0	100	0	0	0	0	0	0	0	0	0	0	0	0	100	11.96
GPS	27	3	1	45	10.51	0	0	0	0	0	0	0	0	0	0	0	0	13.52	76.04	0	0	0	0	0	0	0	0	0.424371	0.71579	10.51	89.56	11.96
GPS	27	2	2	49	4.79	0	0	0	0	1.55	0	0	0	0	0	0	0	0	0	0	94	0	0	0	0	0	0	0	0.270786	4.79	0	11.96
GPS	28	2	1	15	2.62	0	39.03	0	0	0	0	0	0	0	0	0	0	0	0	58.71	0	0	0	0	0	0	0.234887	0	0.776109	41.65	39.03	11.96
GPS	28	5	2	20	0	0	56.93	0	0	0	0	0	0	0	26.19	0	17.16	0	0	0	0	0	0	0	0	0	0	0.974142	0.974142	56.93	43.35	11.96
GPS	28	1	3	25	0	0	2.02	1.32	0	0	0	0	0	0	0	0	0	0	0	0	97	0	0	0	0	0	0.671021	0.671021	0.168324	3.34	3.34	11.96
GV	29	3	1	28	0	0	7.56	0	0	14.6	0	0	0	0	0	0	13.24	0	0	0	17.52	46.75	0	0	0	0	0	0.655384	1.40583	7.56	20.8	8.21
GV	29	3	3	38	0	0	0.1	0	0	0	0	0	0	0	4.38	0	2.05	0	0	51.4	37.93	4.5	0	0	0	0	0	0.695582	1.07269	0.1	6.53	8.21
GV	30	1	1	78	9.52	0	0	29.87	0	0	0	0	0	0	0	0	0	0	0	0	0	0	60.28	0	0	0	0.553015	0	0.889573	39.39	29.87	8.21
GV	30	3	2	83	0	0	0	0	0	0	0	0	0	0	0	0	8.6	6.55	33.34	20.15	0	0	31.66	0	0	0	0	0.83473	1.44134	0	48.49	8.21
GV	30	3	3	88	0	0	0	0	0	0	0	0	0	0	0	0	13.16	47	15.67	0	0	0	24.46	0	0	0	0	0.926245	1.25587	0	75.83	8.21
GV	31	1	1	118	25.4	0	0	0	0	0	0	0	0	0	0	0	0	0	0	0	36.01	1.42	36.84	0	0	0	0	0	1.14466	25.4	0	8.21
GV	31	1	2	123	43.21	0	0	0	0	0	0	0	0	0	0	0	0	2.15	24.5	0	26.25	3.54	0	0	0	0	0	0.280416	1.26	43.21	26.65	8.21
GV	32	2	1	136	0	0	0	0	0	0	0	0	0	0	0	0	0	0	0	0	0	22.92	76.72	0	0	0	0	0	0.53931	0	0	8.21
GV	32	3	2	141	0	0	0	0	0	14.77	0	0	0	0	0	0	0	0	0	0	0	0	85	0	0	0	0	0	0.419295	0	0	8.21
GV	32	4	3	146	0	0	0	0	0	0	0	0	0	0	26.6	0	0	0	0	0	0	0	72.9	0	0	0	0	0	0.580592	0	26.6	8.21
GV	33	1	1	85	0	0	0	2.81	0	0	0	0	48.5	0	0	0	0	0	0	0	0	0	48.55	0	0	0	0.212314	0	0.801856	51.31	2.81	8.21
GV	34	2	1	164	0	0	0	0	0	0	0	0	0	0	0	0	0	0	30.56	0	0	0	69.83	0	0	0	0	0	0.614557	0	30.56	8.21
GV	34	2	2	169	54.6	0	0	0	0	0	0	0	0	0	0	16.62	0	0	0	0	28.36	0	0	0	0	0	0	0	0.986001	54.6	16.62	8.21
GV	34	2	3	174	0	0	0	0	0	0	0	0	0	0	0	0	0	0	0	0	0	12.19	0	87.79	0	0	0	0	0.370742	0	0	8.21
GV	35	4	2	28	0	0	3.94	0	0	0	0	0	12.42	0	0	0	3	0	0	0	80.99	0	0	0	0	0	0.552036	0.683946	0.663626	16.36	6.94	8.21
GV	35	3	3	33	0	0	4.14	0	0	0	0	0	28.46	0	0	0	0	0	0	0	67.39	0	0	0	0	0	0.380632	0	0.755432	32.6	4.14	8.21
GV	36	2	1	214	0	0	0	0	0	0	0	0	0	0	0	0	39.42	32.73	0	0	0	0	28.3	0	0	0	0	0.688842	1.08936	0	72.15	8.21
GV	36	2	2	219	19.69	0	0	2.05	0	0	0	0	0	0	0	0	0	0	0	0	0	0	77.84	0	0	0	0.312367	0	0.592964	21.74	2.05	8.21
GV	36	1	3	224	0	0	0	1.52	0	1.34	0	0	0	0	0	0	0	0	0	0	0	0	97	0	0	0	0	0	0.149778	1.52	1.52	8.21
GPO2	37	2	1	20	10	0	0	0	0	0	0	0	0	0	0	0	0	8.95	37.71	0	0	0	0	43.08	0	0	0	0.488841	1.17728	10	46.66	8.5
GPO2	37	9	2	25	32.11	0	0	0	0	0	0	0	0	0	0	0	0	11.26	25.77	0	0	0	31.13	0	0	0	0	0.61428	1.32253	32.11	37.03	8.5
GPO2	37	1	3	30	8.31	0	0	0	0	0	0	0	0	0	0	6.63	1.31	4.77	23.15	0	0	0	55.51	0	0	0	0	0.983843	1.25485	8.31	35.86	8.5
GRF	38	6	1	8	0	0.97	2.4	0	0	0	23.66	0	0	0	0	0	0	0	0	0	0	0	26.5	0	0	0	0.823895	0	1.18382	73.44	2.4	7.8
GRF	38	7	2	13	0	0	4.12	0	0	0	0	0	0	0	0	0	0	0	0	0	0	0	96.22	0	0	0	0	0	0.1713	4.12	4.12	7.8
GRF	38	3	3	18	0	0	0	0	0	0	0	0	0	0	0	0	0	3.63	36.52	0	0	0	59.53	0	0	0	0	0.303488	0.796368	0	40.15	7.8
GRF	39	3	1	33	0	0	0	0	0	0	0	0	50	0	0	0	0	0	0	0	0	0	50	0	0	0	0	0	0.693147	50	0	7.8
GRF	39	1	2	38	0	0	0	0	0	0	0	0	44.17	0	0	0	0	0	18.43	0	0	0	37.55	0	0	0	0	0	1.04035	44.17	18.43	7.8
GRF	40	5	1	51	38.24	0	0	0	0	2.9	0	0	0	0	0	0	2.27	0	0	0	0	12.79	43.87	0	0	0	0	0	1.18056	38.24	2.27	7.8
GRF	40	2	2	56	24.42	0	0	0	0	0	0	0	21.56	0	0	53.03	0	0	0	0	0	0.9	0	0	0	0	0.691211	0	1.05389	45.98	53.03	7.8
GRF	40	3	3	61	29.96	0	0	0	0	0	0	0	0	0	0	33.53	7.09	0	6.03	0	0	0	23.44	0	0	0	0	0.788148	1.42432	29.96	46.65	7.8
GRF	41	1	1	83	0	0	0	0	0	15.26	0	0	0	0	0	78.19	0	0	0	0	0	6.1	0	0	0	0	0	0	0.648285	0	78.19	7.8
GRF	41	7	3	93	0	0	0	0	0	0	0	0	0	0	0	64.68	0	0	0	0	0	0	35.53	0	0	0	0	0	0.650221	0	64.68	7.8
GBR	42	9	1	10	0	0	44.87	2.87	0	0	1.16	0	0	0	16.88	0	20.54	3.8	0	0	0	0	10.33	0	0	0	0.334089	1.2445	1.49516	48.9	88.96	3.2
GBR	42	11	2	15	0	0	15.56	10.83	0	0	0	0	0	0	0	0	0	2.25	0	0	0	0	71.71	0	0	0	0.676998	0.899053	0.854573	10.83	28.64	3.2
GBR	42	14	3	20	2.47	0	4.71	0	0	0	0	0	0	0	19.89	0	0	0	0	0	0	0	72.84	0	0	0	0.64366	0.488338	0.787183	7.18	24.6	3.2
GBR	43	6	2	99	8.32	0	0	0	0	3.77	0	0	0	0	0	0	0	0	0	0	0	7.54	80.6	0	0	0	0	0	0.699891	8.32	0	3.2
GBR	43	5	3	104	0	0	0	0	0	0	0	0	0	0	0	50.81	0	0	0	0	0	0	49.64	0	0	0	0	0	0.693079	0	50.81	3.2
GBR	44	3	1	161	14.37	0	0	0	0	5.51	0	0	0	0	0	0	0	0	0	0	0	0	80.52	0	0	0	0	0	0.614503	14.37	0	3.2
GBR	44	2	2	166	27.44	0	0	0	0	1.53	0	0	0	0	0	5.42	0	0	0	0	0	0	65.76	0	0	0	0	0	0.852656	27.44	5.42	3.2
GBR	44	1	3	171	0	0	0	0	0	0	0	0	0	0	0	36.38	44.26	0	1.66	0	0	0	18.1	0	0	0	0	0.773181	1.10561	0	82.3	3.2
GBR	45	5	1	20	22.9	0	0	0	0	0	0	0	0	0	69.18	0	0	0	0	0	0	0	8	0	0.12	0	0	0.0127409	0.802978	22.9	69.3	3.2
GBR	45	4	2	25	1.1	0	0	0	0	0	0	0	0	0	0	0	0	0	0	0	0	0	99	0	0	0	0	0	0.0604983	1.1	0	3.2
GBR	45	2	3	30	0	0	1.74	0	0	0	0	0	0	0	0	0	0	0	8.31	90	0	0	0	0	0	0	0	0.460821	0.37236	1.74	10.05	3.2
GER	46	17	1	7	0	0	75.99	0	0	0	0	0	0	0	24	0	0	0	0	0	0	0	0	0	0	0	0	0.551108	0.551108	75.99	100	0.11
GER	46	12	2	12	0	0	10.5	0	0	0	0.7	19.33	0	0	0	0	35.85	0	0	0	33.25	0	0	0	0	0	0.743026	0.535058	1.32416	29.83	46.35	0.11
GER	46	9	3	17	0	0	5.22	0	2.77	0	0	0	0	0	0	17.8	0	0	1	0	0	0	72.54	0	0	0	0.800811	0.947679	0.860398	8.37	26.79	0.11
GER	47	12	1	18	0	0	0	0	0	0	0	0	0	0	27.91	0	0	5.83	53.5	0	0	0	12.65	0	0	0	0	0.845287	1.11819	0	87.24	0.11
GER	47	4	2	23	13.11	0	0	0	0	0	0	0	0	0	0	0	0	0	0	0	0	0	86.96	0	0	0	0	0	0.388299	13.11	0	0.11
GER	47	7	3	28	3.38	0	0	0	0	0	0	0	0	0	0	0	0	0	0	0	0	0	94.75	1.87	0	0	0	0	0.239999	3.38	0	0.11
GF	48	1	1	37	0	0	0	0	0	0	0	0	0	0	0	0	0	0	23.66	0	76.13	0	0	0	0	0	0	0	0.547712	0	23.66	7.8
GF	48	3	3	47	6.29	0	0.48	0	0	0	0	0	0	0	0	0	0	0	13.51	0	27.31	51.97	0	0	0	0	0.255963	0.14942	1.1654	6.77	13.99	7.8
GI	49	4	1	12	22.94	0	0	0	0	0	0	0	0	0	0	0	0	0	0	0	77.4	0	0	0	0	0	0	0	0.537607	22.94	0	0.77
GI	49	7	2	17	60.34	0	0	0.61	0	0	0	0	0	0	0	0	0	0	0	0	39	0	0	0	0	0	0.0560392	0	0.703008	60.95	0.61	0.77
GI	49	6	3	22	0	0	5.29	2.7	0	0	0	0	0	0	6.72	24.64	0	0	0	0	60.17	0	0	0	0	0	0.639648	1.04856	1.0857	7.99	39.35	0.77
GI	50	2	2	44	5.45	0	0	0	0	0	0	0	0	0	0	0	0	0	0	0	95	0	0	0	0	0	0	0	0.210861	5.45	0	0.77
GI	51	1	1	93	3.28	0	0	0	0	9.07	0	0	0	0	0	0	0	0	0	0	87.69	0	0	0	0	0	0	0	0.4452	3.28	0	2.48
GI	52	7	1	69	55.94	0	0	0	0	0	0	0	0	0	0	40.85	0	0	0	0	0	0	3.21	0	0	0	0	0	0.801054	55.94	40.85	2.48
GJ	53	4	1	28	0	0	0.9	1.6	0	0	0	0	0	0	0	0	0	0	1.71	0	0	0	95.65	0	0	0	0.653418	1.06345	0.21958	2.5	4.21	2.48
GJ	53	8	3	38	0	0	49.28	3.28	0	0	0	0	0	0	0	0	0	0	0	0	0	0	47.78	0	0	0	0.233534	0.233534	0.814342	52.56	52.56	2.48
GJ	54	7	2	73	0	0	0	0	0	0	0	0	20.45	0	2.94	15.31	0	0	0	0	0	0	61.49	0	0	0	0	0.441483	1.01458	20.45	18.25	2.48
GJ	54	1	3	78	0	0	0	0.5	0	1.22	0	0	0	0	0	0	0	1.67	0	0	0	0	96.6	0	0	0	0	0.539777	0.181924	0.5	2.17	2.48
GJ	55	3	1	209	25.74	0	0	0	0	0	0	0	0	0	0	0	0	0	0	0	0	0	74.58	0	0	0	0	0	0.569448	25.74	0	2.48
GJ	55	3	2	214	13.96	0	0	0	0	0	0	0	0	0	0	69.53	0	0	0	0	0	0	16.3	0	0	0	0	0	0.822862	13.96	69.53	2.48
GJ	55	3	3	219	5.42	0	0	0	0	0	0	0	0	0	0	0	0	0	0	0	0	12.59	82.41	0	0	0	0	0	0.580101	5.42	0	2.48
GJ	56	1	1	190	0.54	0	0	0	0	0	0	0	0	0	0	0	0	0	42	0	0	17.14	40	0	0	0	0	0	1.06157	0.54	42	2.48
GJ	56	1	2	195	60.71	0	0	0	0	0	0	0	0	0	0	0	0	0	13.39	0	0	16.59	8.98	0	0	0	0	0	1.08695	60.71	13.39	2.48
GPI	57	5	1	50	2.61	0	0	0	0	0	0	0	0	0	0	0	0	0.48	12.85	0	0	0	83.84	0	0	0	0	0.155046	0.531191	2.61	13.33	7.25
GPI	57	5	2	55	5.9	0	0	0	0	0	0	0	0	0	0	0	0	4	0	0	0	0	90	0	0	0	0	0	0.389953	5.9	4	7.25
GPI	57	6	3	60	49.77	0	0	0	0	0	0	0	0	0	0	0	0	0	0	0	0	0	50.05	0	0	0	0	0	0.693143	49.77	0	7.25
GPI	58	6	1	64	17.9	0	0	0	0	0	0	0	0	0	82.09	0	0	0	0	0	0	0	0	0	0	0	0	0	0.469901	17.9	82.09	7.25
GPI	58	1	3	74	67.09	0	0	0	0	0	0	0	0	0	0	0	0	0	0	0	0	0	0	0	0	33.35	0	0	0.635613	67.09	0	7.25
GPI	59	1	1	27	0	0	5.93	5.13	0	0	0	0	0	0	0	0	0	0	88.66	0	0	0	0	0	0	0	0.690529	0.425002	0.425002	11.06	100	7.25
GPI	59	3	2	32	0	0	27.74	0	0	0	0	0	0	0	0	0	17.57	6.15	0	0	0	0	48.9	0	0	0	0	0.953888	1.18193	27.74	51.46	7.25
GPI	59	5	3	37	0	0	6.48	1.22	0	0	0	0	0	0	57.5	0	0	6.6	13.66	0	0	0	15	0	0	0	0.437077	1.01372	1.28387	7.7	85.46	7.25
GPNE	60	9	1	16	9.87	0	0	0	0	0	0	0	0	0	0	0	0	0	13.4	0	0	0	76.45	0	0	0	0	0	0.70235	9.87	13.4	25.12
GPNE	60	12	2	21	0	0	0	0	0	0	0	0	0	0	0	0	0	0	41.4	0	0	0	59.29	0	0	0	0	0	0.677279	0	41.4	25.12
GPNE	60	8	3	26	7.61	0	0	0	0	0	0	0	0	0	0	0	0	0	67.75	24.54	0	0	0	0	0	0	0	0	0.804352	7.61	67.75	25.12
GPNE	61	2	1	35	7.46	0	0	0	0	0	0	0	0	0	0	0	0	0	0	0	92.53	0	0	0	0	0	0	0	0.265397	7.46	0	25.12
GPNE	61	2	2	40	1.49	0	0	0	0	0	0	0	0	0	0	0	0	0	98.5	0	0	0	0	0	0	0	0	0	0.07747	1.49	98.5	25.12
GPNE	61	3	3	45	4.97	0	0	0	0	0	0	0	0	0	0	0	0	0	0	0	95.02	0	0	0	0	0	0	0	0.197646	4.97	0	25.12
GPNE	62	2	1	83	0	0	0	0	0	0	0	0	0	0	0	0	0	0	25.87	73.99	0	0	0	0	0	0	0	0	0.572074	0	25.87	25.12
GPNE	62	3	2	88	0	0	0	0	0	4.62	0	0	0	0	0	0	0	0	95.78	0	0	0	0	0	0	0	0	0	0.186613	0	95.78	25.12
GPNE	62	3	3	93	6.07	0	0	0	0	3.32	0	0	0	0	0	0	0	0	50.67	40.43	0	0	0	0	0	0	0	0	0.993772	6.07	50.67	25.12
GPNE	63	1	2	123	0	0	0	0	0	0	0	0	0	0	0	0	31.78	0	0	0	68.5	0	0	0	0	0	0	0	0.62452	0	31.78	25.12
GPNE	63	3	3	128	0	0	0	0	0	0	0	0	0	0	0	0	0	0	88.84	10.84	0	0	0	0	0	0	0	0	0.34389	0	88.84	25.12
GPNE	64	2	1	208	0.08	0	0	0	0	0	0	0	0	0	0	0	0	0	0	0	99.92	0	0	0	0	0	0	0	0.0065044	0.08	0	25.12
GPNE	64	2	2	213	0	0	0	0	0	0	0	0	0	0	0	0	0	5.34	30.43	0	64.37	0	0	0	0	0	0	0.421471	0.802339	0	35.77	25.12
GT	65	4	1	4.92	0	0	23.59	0	0	0	0	0	0	0	0	0	0	0	0	0	0	0	75.91	0	0	0	0	0	0.547697	23.59	23.59	1.92
GT	65	7	2	9.92	2.36	0	7.41	4.52	0	0	0	0	0	0	0	0	0	0	0	0	0	0	85.64	0	0	0	1.00205	0.663512	0.553665	14.29	11.93	1.92
GT	65	2	3	14.92	0	0	0	0	0	0	0	0	0	0	0	0	0	0	15.86	0	0	0	84.13	0	0	0	0	0	0.437368	0	15.86	1.92
GT	66	1	1	44	0	0	0	0	0	0	0	0	76.95	0	0	23	0	0	0	0	0	0	0	0	0	0	0	0	0.539415	76.95	23	1.92
GT	66	1	3	54	0	0	0	0	0	0	0	0	60	0	0	40	0	0	0	0	0	0	0	0	0	0	0	0	0.673012	60	40	1.92
GBA	67	7	1	48	0	0	0	0	0	0	0	0	0	25.79	0	0	0	10.24	0	0	0	0	63.96	0	0	0	0	0	0.86869	25.79	10.24	0.51
GBA	67	6	2	53	0	0	0	0	0	0	0	0	0	0	0	0	15.38	5.82	12.82	0	0	0	65.95	0	0	0	0	1.02873	0.991316	0	34.02	0.51
GBA	67	4	3	58	0	0	0	0	0	0	0	0	0	16.05	0	0	0	3	0	0	0	0	81.25	0	0	0	0	0	0.56883	16.05	3	0.51
GBA	68	4	1	76	0	0	0	3.51	0	0	0	0	0	0	0	0	0	0	56.37	0	40.44	0	0	0	0	0	0	0.223146	0.807446	3.51	59.88	0.51
GBA	68	3	2	81	0	0	0	0	0	0	0	0	9.92	0	0	0	0	0	45.98	40.5	0	0	0	3.39	0	0	0	0	1.0674	9.92	45.98	0.51
GBA	68	8	3	86	0	0	0	0	0	0	0	0	0	0	0	0	0	0	99.71	0	0	0	0	0.14	0	0	0	0	0.0106126	0	99.71	0.51
GBA	69	5	1	116	0	0	0	0	0	0	0	0	0	0	0	0	0	0	4.72	0	0	0	95	0	0	0	0	0	0.190585	0	4.72	0.51
GBA	69	4	3	126	0	0	0	5.92	0	0	0	0	2.62	0	0	0	0	0	6.56	0	0	0	81.86	2.58	0	0	0.616509	0.691832	0.698309	8.54	12.48	0.51
GBA	70	4	1	72	0	0	0	3.8	0	0	0	0	0	0	0	0	9.28	51.82	0	0	0	0	35.11	0	0	0	0	0.623983	1.05303	3.8	64.9	0.51
GBA	70	5	2	77	0	0	0	1.64	0	0	0	0	0	0	0	0	36.83	44.09	9.23	7.9	0	0	0	0	0	0	0	1.02152	1.21749	1.64	91.79	0.51
GBA	70	3	3	82	0	0	0	0	0	0	0	0	0	0	0	0	14	13.75	0	0	71.81	0	0	0	0	0	0	0.693107	0.784934	0	27.75	0.51
GBA	71	1	1	98	0	0	0	0	0	2.2	0	0	0	0	0	0	0	0	8.91	0	0	2.8	86.16	0	0	0	0	0	0.528205	0	8.91	0.51
GL	72	4	1	132	10	0	0	0	0	0	0	0	0	0	0	60	0	0	0	0	20	10	0	0	0	0	0	0	1.0889	10	60	1.35
GL	72	1	3	142	0	0	0	0	0	0	0	0	0	0	0	30	0	0	0	0	5	65	0	0	0	0	0	0	0.790987	0	30	1.35
GL	73	3	1	84	0	0	0	0	0	0	0	0	0	0	0	0	0	0	0	0	30	20	50	0	0	0	0	0	1.02965	0	0	1.35
GL	73	9	2	89	5.47	0	0	0	0	0	0	0	0	0	0	0	0	0	0	0	94.6	0	0	0	0	0	0	0	0.212019	5.47	0	1.35
GL	73	3	3	94	0	0	0	0	0	0	0	0	0	0	0	0	0	0	0	0	68.53	0	31.27	0	0	0	0	0	0.621737	0	0	1.35
GL	74	1	1	139	0	0	0	0	0	0.58	0	0	0	0	0	0	0	0	0	0	0	0	99.3	0	0	0	0	0	0.0356884	0	0	1.35
GL	74	1	2	144	0	0	0	0	0	1.55	0	0	0	0	0	0	0	0	0	0	0	0	98.58	0	0	0	0	0	0.0798829	0	0	1.35
GL	74	2	3	149	3.82	0	0	0	0	4.5	0	0	0	0	0	0	0	0	0	0	0	0	91.76	0	0	0	0	0	0.343702	3.82	0	1.35
GL	75	2	1	240	0.04	0	0	0	0	0	0	0	0	0	0	0	0	2.39	0	0	0	26.04	71.98	0	0	0	0	0	0.68085	0.04	0	1.35
GL	75	3	2	245	0	0	0	0	0	4.58	0	0	0	0	0	60.93	8.98	0	8.23	0	0	0	17.71	0	0	0	0	0.679672	1.17091	0	78.14	1.35
GL	75	3	3	250	0	0	0	0	0	5.76	0	0	0	0	0	0	23.9	0	0	0	0	0	70.07	0	0	0	0	0	0.755047	0	23.9	1.35
GM	76	11	1	8	0	0	6.47	4.46	0	0	3.1	0	0	0	0	0	4.56	11.28	27.04	0	0	0	43.07	0	0	0	1.05486	1.34359	1.52704	14.03	53.81	4.5
GM	76	8	2	13	0	0	0	0.15	0	0.03	0	0	0	0	0	0	0	1.3	0	0	0	0	98.3	0	0	0	0	0.332594	0.0834842	0.15	1.45	4.5
GM	76	9	3	18	0	0	0	0	0	0	0	0	0	0	0	0	4.32	15.17	3.52	0	28.85	0	48.34	0	0	0	0	0.875906	1.24913	0	23.01	4.5
GM	77	4	1	30	0.27	0	0	0	0	0.55	0	0	0	0	0	0	0	0	0	0	0	0	99.2	0	0	0	0	0	0.0527431	0.27	0	4.5
GM	77	3	2	35	0.12	0	0	0	0	0.5	0	0	0	0	0	0	0	6.32	0	0	0	0	93	0	0	0	0	0	0.276142	0.12	6.32	4.5
GM	77	2	3	40	0	0	0	0	0	0	0	0	0	0	0	70.23	0	0	0	0	0	0	29.32	0	0	0	0	0	0.606154	0	70.23	4.5
GM	78	1	1	75	1.45	0	0	0	0	1.88	0	0	0	0	0	0	0	0	0	0	96.92	0	0	0	0	0	0	0	0.168499	1.45	0	4.5
GM	78	1	2	80	0	0	0	0	0	1.1	0	0	0	0	0	0	0	0	4.7	0	94.19	0	0	0	0	0	0	0	0.24962	0	4.7	4.5
GM	79	1	3	85	0	0	0	0	0	0	0	0	0	0	0	0	0	0	0	0	0	5.83	94.04	0	0	0	0	0	0.222475	0	0	4.5
GM	80	1	2	102	11.2	0	0	0	0	3.91	0	0	0	0	0	0	0	0	0	0	0	70.79	6.54	7.89	0	0	0	0	0.995245	11.2	0	4.5
