# Supplementary material for: Unveiling the microhabitat puzzle: how spatial heterogeneity shapes cave invertebrate biodiversity across scales
Source: Oecologia. 2026 Jun 29;208(7):89. doi: 10.1007/s00442-026-05928-z (PMC13314787; doi:10.1007/s00442-026-05928-z)
Supplement: Supplementary file 3 — Supplementary file3 [file 442_2026_5928_MOESM3_ESM.xlsx]

## Sheet: Planilha1
Taxon	Troglomorphic traits	Identified troglomorphic traits	References
Palpigradi	Increase in body size, appendage elongation, increase in the number of sensory receptors	Increase in body size, appendage elongation	Maysa and Ferreira (2012)
Pseudoscorpiones	Depigmentation, reduction or absence of eyes, appendage elongation, and increase in the number of trichobothria	Loss of pigmentation, absence of eyes, and appendage elongation	Chamberlin and Malcon (1960)
Opiliones	Depigmentation, reduction or absence of eyes, and appendage elongation	Depigmentation, reduction and loss of eyes	Ázara and Hara (2022)
Collembola	Increase in body size, elongation of locomotor appendages, elongation and subsegmentation of antennae, specialization of sensory setae (sensilla) on the antennae and body, basal displacement and regression of the internal and lateral teeth of the unguis, elongation of the empodial complex, elongation of the tenent hair, elongation of the mucro and distal tooth, reduction of eyes, reduction of pig…	Reduction and absence of eyes, reduction of pigmentation	Deharveng (1988); Christiansen (2012); Lukic (2019).
Isopoda	Absence of pigmentation and eyes, elongation of the body and/or appendages	Absence of pigmentation and eyes	Campos-Filho et al. (2014); Fernandes et al. (2016); Reboleira et al. (2015).
Araneae	include reduction or loss of pigmentation, reduction or loss of eyes, thinning of the integuments, elongation of appendages, trichobothria, and accentuated spinulation	include reduction or loss of pigmentation, reduction or loss of eyes	Rodrigues et al. (2018); Pedroso and Baptista (2014); Ruzicka (1999); Ruzicka et al. (2011)
Diplopoda	Body size, depigmentation, appendage elongation, reduction of cuticle thickness, reduction or absence of eyes in non-anophthalmic groups	Depigmentation, appendage elongation	Iniesta and Ferreira (2013); Trajano et al. (2000)
Stylommatophora	Reduced body size, absence or reduction of pigmentation, absence of eyes or at least significant reduction, shells generally thin-walled and translucent	Absence of pigmentation, absence of eyes, translucent shells	Simone (2022)
